# Supplementary material for: Osteoporosis Beyond Awareness: Cross-National Differences in Preventive Deficits, Pharmacological Exposure, and Risk Clustering in Romania and Tunisia
Source: Diseases. 2026 Jun 30;14(7):235. doi: 10.3390/diseases14070235 (PMC13409575; doi:10.3390/diseases14070235)
Supplement: Supplementary file 1 [file diseases-14-00235-s001.zip]

Archive with 1 entries (1 files):
- diseases-4354619-supplementary.xlsx
