# Supplementary material for: Osteoporosis Beyond Awareness: Cross-National Differences in Preventive Deficits, Pharmacological Exposure, and Risk Clustering in Romania and Tunisia
Source: Diseases. 2026 Jun 30;14(7):235. doi: 10.3390/diseases14070235 (PMC13409575; doi:10.3390/diseases14070235)
Supplement: Supplementary file 1 [file diseases-14-00235-s001.zip › diseases-4354619-supplementary.xlsx]

## Sheet: Sheet1
Table S1. Harmonization of variables included in the pooled cross-national analysis
Domain	Romanian questionnaire	Tunisian questionnaire	Harmonization procedure	Final analytic coding
Age	Age (years)	Age (years)	None required	Continuous (years)
Sex	Male / Female	Male / Female	None required	Male / Female
BMI	Calculated from height and weight	Calculated from height and weight	Identical calculation method	Continuous BMI and BMI categories
Area of residence	Rural / Urban	Rural / Urban	None required	Rural / Urban
Education	Primary school / High school / Post-secondary / Higher education	Primary school / High school / College	Category consolidation	Primary school / High school-post-secondary / Higher education
	Romania	Tunisia	Harmonized categories	Analytic coding
	Primary school	Primary school		Elementary
	High school	High school		High school/Post-secondary
	Post-secondary	-		High school/Post-secondary
	Higher education	College/University		Higher education
Family history of osteoporosis	Yes / No	Yes / No	None required	Yes / No
Osteoporosis knowledge score	13-item knowledge questionnaire (0–13 points)	13-item knowledge questionnaire (0–13 points)	Identical scoring algorithm	Continuous score (0–13)
Previous fracture	Yes / No	Yes / No	None required	Yes / No
Falls history	Yes / No	Yes / No	None required	Yes / No
Osteoporosis diagnosis	Yes / No	Yes / No	None required	Yes / No
DXA screening	Ever performed DXA: Yes / No	Ever performed DXA: Yes / No	None required	Yes / No
Calcium supplementation	Yes / No	Yes / No	None required	Yes / No
Vitamin D supplementation	Yes / No	Yes / No	None required	Yes / No
Smoking status	Smoker / Non-smoker	Smoker / Non-smoker	None required	Yes / No
Alcohol consumption	Yes / No	Yes / No	None required	Yes / No
Caffeine consumption	Yes / No	Yes / No	None required	Yes / No
Physical activity	<30 min/day; 30–60 min/day; >60 min/day	<30 min/day; 30–60 min/day; >60 min/day	None required	Three-category variable
Chronic corticosteroid exposure	Yes / No	Yes / No	None required	Yes / No
Antiepileptic exposure	Yes / No	Yes / No	None required	Yes / No
Antidepressant exposure	Yes / No	Yes / No	None required	Yes / No
Anticancer therapy exposure	Yes / No	Yes / No	None required	Yes / No
Proton pump inhibitor exposure	Yes / No	Yes / No	None required	Yes / No
Chronic treatment (any of selected medication classes)	Yes / No	Yes / No	None required	Yes / No
Osteoporosis treatment status	Receiving treatment / Not receiving treatment	Receiving treatment / Not receiving treatment	None required	Treated / Untreated
Source of information	Physician / Pharmacist / Media / Family / Friends / Other	Physician / Pharmacist / Media / Family / Friends / Other	None required	Physician / Pharmacist / Media / Family / Friends / Other
Legend: This table summarizes the harmonization procedure applied to the Romanian and Tunisian datasets prior to pooled analysis. For each variable, the original questionnaire wording or response categories, harmonization procedure, and final analytic coding are presented. Most variables required no substantive recoding because the questionnaires were highly comparable in structure and content. E…
